# Supplementary material for: Phase I/II dose-finding study of nanoparticle albumin-bound paclitaxel (nab®-Paclitaxel) plus Cisplatin as Treatment for Metastatic Nasopharyngeal Carcinoma
Source: BMC Cancer. 2016 Jul 13;16:464. doi: 10.1186/s12885-016-2517-5 (PMC4944269; doi:10.1186/s12885-016-2517-5)
Supplement: Additional file 1: — Raw data that supports the conclusion. (XLS 763 kb) [file 12885_2016_2517_MOESM1_ESM.xls]

## Sheet: ABX
ID	Cohort	Sex	Age	Smoking	Alcohol	WHO pathological type	Lymph node metastasis	Bone metastasis	Liver metastasis	Lung metastasis	Multiple metastasis	Any history of chemotherapy	Time to previous chemotherapy	Any history of taxane use	Cycles completed when data lock	ORR	DCR	PDstatus	PFS	DLT	Neuropathy grade 1-2	Myasthenia grade 1-2a 1-2	Fatigue grade 1-2	Arthralgia grade 1-2	Myalgia grade 1-2	Anorexia grade 1-2	Nausea grade 1-2	Vomiting grade 1-2	Constipation grade 1-2	Diarrhea grade 1-2	Pruritus grade 1-2	Skin rash grade 1-2	Edema grade 1-2	Alopecia grade 1-2	Leucopenia grade 1-2	Neutropenia grade 1-2	Anemia grade 1-2	Thrombocytopenia grade 1-2	Any AEs grade 1-2	Neuropathy grade 3-5	Myasthenia grade 3-5	Fatigue grade 3-5	Arthralgia grade 3-5	Myalgia grade 3-5	Anorexia grade 3-5	Nausea grade 3-5	Vomiting grade 3-5	Constipation grade 3-5	Diarrhea grade 3-5
1	3	1	45	0	0	3	0	0	1	0	0	1	10	0	4	0	1	0	2	0	1	1	1	0	1	1	1	1	0	0	0	1	0	1	1	1	0	1	1	0	0	0	0	0	0	0	0	0	0
2	2	1	62	1	1	3	0	0	1	0	0	1	13	0	1			0	6	0															1	1	1	1	1
3	2	1	51	1	0	1	0	0	0	1	0	1	0.5	0	6	1	1	1	6	0	1	1	1	1	1	1	1	1	1	1	1	1	0	1	1	1	1	0	1	0	0	0	0	0	0	0	0	0	0
4	2	1	60	0	0	3	1	0	1	0	1	1	0.5	0	2	0	1	1	3	0	1	0	1	0	0	1	1	1	1	0	0	0	0	1	1	1	1	1	1	0	0	0	0	0	0	0	0	0	0
5	1	1	50	1	0	3	0	1	0	1	1	1	2	1	2	0	1	1	3	0	0	0	1	1	0	1	0	1	0	0	0	0	0	1	1	1	0	0	1	0	0	3	0	0	0	0	0	0	0
6	1	1	26	1	0	3	1	0	0	0	0	1	2	0	4	1	1	0	2	0	1	1	1	1	0	1	0	1	0	1	1	1	0	1	0	1	1	1	1	0	0	0	0	0	0	0	3	0	0
7	3	1	36	0	0	3	1	0	0	1	1	1	1	0	3	0	1	0	2	0	1	1	0	0	0	1	1	0	0	0	1	1	0	1	1	1	0	0	1	0	0	0	0	0	0	0	0	0	0
8	3	1	46	1	0	1	0	0	1	0	0	1	5	0	3	1	1	0	2	0	1	1	1	0	0	0	0	0	1	0	1	1	1	1	1	1	1	0	1	0	0	0	0	0	0	0	0	0	0
9	3	1	27	0	0	3	0	1	0	0	0	1	1	1	2	0	0	1	1	0	0	1	1	0	1	1	1	1	1	0	0	0	0	1	0	0	1	0	1	0	0	0	0	0	0	0	0	0	0
10	1	1	54	0	0	3	0	0	1	0	0	1	0.5	0	5	1	1	0	3	0	1	1	1	1	1	1	1	1	1	0	1	1	0	1	1	1	1	0	1	0	0	0	0	0	0	0	0	0	0
11	3	1	53	1	1	3	0	1	1	0	1	1	10	1	1			0	2	0
12	2	1	50	0	0	3	0	1	1	0	1	1	0.5	0	4	0	1	1	3	0	0	1	1	0	1	1	1	1	1	0	1	1	0	1	1	1	1	0	1	0	0	0	0	0	0	0	0	0	0
13	3	1	34	1	1	3	0	0	0	1	0	1	6	1	6	1	1	1	6	0	1	1	1	1	1	1	1	0	1	1	0	1	0	1	1	1	1	0	1	0	0	0	0	0	0	0	0	0	0
14	2	2	39	0	0	3	0	0	1	0	0	1	5	0	5	1	1	0	10	0	1	1	1	1	1	1	1	1	1	0	1	0	0	1	1	1	1	0	1	0	0	0	0	0	0	0	0	0	0
15	3	1	58	1	1	3	0	0	1	0	0	1	10	0	6	1	1	0	5	0	1	0	1	1	0	1	1	1	0	0	1	1	1	1	1	1	1	0	1	0	0	0	0	0	0	0	0	0	0
16	1	1	45	0	0	3	0	0	0	1	0	1	3	0	6	1	1	1	7	0	1	0	1	1	1	1	1	0	1	0	1	1	0	1	1	1	1	0	1	0	0	0	0	0	0	0	0	0	0
17	3	1	50	1	0	3	0	1	1	0	1	1	5	0	4	0	1	1	3	0	0	0	1	0	1	0	0	0	0	0	0	0	1	1	1	1	1	0	1	0	0	0	0	0	0	0	0	0	0
18	1	1	37	0	0	3	0	0	0	1	0	1	0.5	0	6	1	1	1	7	1	1	1	1	1	1	1	1	1	1	0	1	1	0	1	1	1	1	1	1	0	0	0	3	3	0	0	0	0	0
19	3	1	27	1	0	3	0	1	0	1	1	1	3	1	4	1	1	0	3	0	1	1	1	1	1	1	1	1	1	0	1	1	1	1	1	0	0	0	1	0	0	0	0	0	0	0	0	0	0
20	3	1	32	1	1	3	0	1	1	1	1	1	0.5	0	2	0	0	1	1	0	0	1	0	0	1	1	1	1	1	0	1	1	0	1	1	0	1	0	1	0	0	0	0	0	0	0	0	0	0
21	2	1	62	0	0	3	1	0	1	0	1	1	2	0	6	0	1	0	7	0	1	1	1	1	0	1	1	1	0	0	1	0	0	1	1	1	1	0	1	0	0	0	0	0	0	0	0	0	0
22	2	1	39	0	0	3	0	1	0	0	0	1	5	1	2	0	0	1	1	0	0	1	0	0	0	1	1	1	0	1	0	0	0	1	1	1	1	0	1	0	0	0	0	0	0	0	0	0	0
23	3	1	37	1	0	3	0	1	1	0	1	1	3	0	6	0	1	1	9	0	1	1	1	1	0	1	1	1	0	1	1	0	1	1	1	1	1	0	1	0	0	0	0	0	0	0	0	0	0
24	2	1	50	0	0	3	1	1	0	0	1	1	3	0	2			0	10	0															1	0	0	0	1
25	1	1	45	1	0	3	0	0	1	0	0	1	5	0	6	0	1	1	3	0	1	1	1	0	0	1	0	0	1	0	1	1	0	1	1	1	1	1	1	0	0	0	0	0	0	0	0	0	0
26	1	1	58	1	1	3	0	1	0	0	0	1	4	1	5	0	1	0	8	0	1	0	1	1	0	1	0	0	0	1	1	0	0	1	1	1	1	0	1	0	0	0	0	0	0	0	0	0	0
27	3	1	60	0	0	3	1	0	0	0	0	1	3	0	6	1	1	0	4	0	1	1	1	0	1	1	1	1	1	0	0	1	1	1	1	1	1	0	1	0	0	0	0	0	0	0	0	0	0
28	2	1	44	0	0	3	0	0	1	1	1	1	2	0	1	0	0	1	0	0															1	1	1	0	1
29	1	1	43	0	0	3	1	1	0	0	1	1	2	0	6	1	1	1	6	0	1	1	1	1	1	1	1	0	0	0	0	1	0	1	1	1	1	0	1	0	0	0	0	0	0	0	0	0	0
30	3	2	42	0	0	3	1	0	1	1	1	1	3	0	4	1	1	0	3	1	1	1	1	1	1	1	0	1	1	1	1	1	1	1	1	1	1	0	1	0	3	3	0	0	0	0	0	0	0
31	3	1	30	0	0	3	0	0	1	0	0	1	5	1	5	1	1	0	3	0	0	0	0	0	0	0	0	0	0	0	0	1	0	1	1	1	1	0	1	0	0	0	0	0	0	0	0	0	0
32	1	1	49	0	0	3	1	1	0	1	1	1	4	0	6	1	1	1	12	0	1	1	1	1	1	1	1	0	1	0	1	0	1	1	1	1	1	0	1	0	0	0	0	0	0	0	0	0	0
33	3	2	42	0	0	3	0	1	1	0	1	1	6	1	6	1	1	1	5	0	0	0	1	0	1	0	0	1	0	0	1	0	1	1	1	1	1	0	1	0	0	0	0	0	0	0	0	0	0
34	1	1	28	0	0	3	1	0	1	1	1	1	7	0	6	1	1	0	11	0	1	1	1	1	1	1	1	0	1	0	1	0	0	1	1	1	1	0	1	0	0	0	0	0	0	0	0	0	0
35	1	1	45	0	0	3	1	1	0	1	1	1	4	0	4	1	1	1	4	0	1	1	1	1	1	1	1	1	0	1	1	1	1	1	1	1	0	1	1	0	0	0	0	0	0	0	0	0	0
36	3	2	56	0	0	3	0	0	1	0	0	1	2	0	6	1	1	0	9	0	1	1	1	1	1	1	1	1	1	1	1	1	0	1	1	1	1	0	1	0	0	0	0	0	0	0	0	0	0
37	3	2	32	0	0	3	0	1	0	0	0	1	15	1	6	0	1	1	9	0	0	1	1	1	1	1	1	1	1	0	0	0	1	1	1	1	1	1	1	0	0	0	0	0	0	0	0	0	0
38	3	1	40	0	1	3	0	0	0	1	0	1	35	1	6	1	1	0	8	0	0	0	0	0	0	0	0	1	0	1	1	1	1	1	1	1	1	0	1	0	0	0	0	0	0	0	0	0	0
39	2	1	35	0	0	3	0	1	0	0	0	1	10	0	6	1	1	0	7	0	1	1	1	1	1	1	1	1	1	1	0	0	0	1	1	1	1	1	1	0	0	0	0	0	0	0	0	0	0
40	2	1	49	0	0	3	0	0	1	0	0	1	6	1	1	1	1	1	6	0	1	1	1	0	0	1	0	0	0	0	0	1	0	1	1	1	1	0	1	0	0	0	0	0	0	0	0	0	0
41	1	1	57	0	0	3	0	0	0	1	0	1	15	1	2	0	0	1	1	1	1	0	0	0	0	0	0	0	0	0	0	1	0	1	1	1	1	0	1	0	0	0	0	0	0	0	0	0	0
42	3	1	40	0	0	3	1	0	0	1	1	1	4	1	4	0	1	1	2	0	0	1	1	1	0	1	0	0	1	1	0	0	1	1	1	1	1	0	1	0	0	0	0	0	0	0	0	0	0
43	1	1	31	0	0	3	0	0	1	0	0	1	4	0	2	0	0	1	1	0	0	1	1	1	1	1	1	0	1	0	1	1	0	1	1	0	0	1	1	0	0	0	0	0	0	0	0	0	0
44	2	1	39	1	1	3	0	0	1	0	0	1	0.5	0	4	1	1	1	3	0	1	1	1	1	1	1	0	0	1	0	0	1	0	1	1	1	0	0	1	0	0	0	0	0	0	0	0	0	0
45	2	1	33	1	1	3	1	1	0	1	1	1	3	0	4	0	1	1	3	0	1	1	1	1	1	1	1	1	1	1	0	0	0	1	1	0	1	0	1	0	0	0	0	0	0	0	3	0	3
46	2	1	47	0	0	1	1	0	0	0	0	1	11	1	6	0	0	1	1	0	1	1	1	1	1	1	0	0	1	0	0	1	0	1	1	0	1	0	1	0	0	0	0	0	0	0	0	0	0
47	1	1	48	1	0	3	0	1	1	0	1	1	0.5	1	1			0	8	0	0	1	1	0	0	0	0	0	0	0	0	0	0	1	1	1	1	1	1	0	0	0	0	0	0	0	0	0	0
48	1	1	49	0	0	3	1	0	1	0	1	1	7	1	5	0	1	1	6	0	0	1	1	1	0	1	0	0	0	0	0	0	0	0	1	1	1	0	1	0	0	0	0	0	0	0	0	0	0
49	3	1	48	0	0	3	0	1	1	0	1	1	4	0	5	1	1	0	6	0	1	1	1	1	1	1	0	0	1	0	0	0	0	1	1	1	1	1	1	0	0	0	0	0	0	0	0	0	0
50	2	1	52	1	1	3	0	1	1	1	1	1	46	1	6	1	1	1	5	0	1	1	1	1	0	1	1	1	1	0	0	1	1	1	1	1	1	0	1	0	0	0	0	0	0	0	3	0	0
51	1	1	57	0	0	3	0	0	1	1	1	1	0.5	0	6	0	1	1	6	0	1	1	1	1	1	1	0	0	1	1	1	1	1	1	1	1	1	0	1	0	0	0	0	0	0	0	0	0	0
52	2	1	37	1	0	3	0	1	0	0	0	0			6	1	1	0	4	0	1	1	1	0	0	1	1	1	1	1	0	0	0	1	1	1	1	0	1	0	0	0	0	0	0	0	0	0	0
53	2	2	54	0	0	3	1	1	0	0	1	0			6	1	1	0	7	0	1	1	1	1	0	1	1	1	1	0	1	1	0	1	1	1	1	0	1	0	0	0	0	0	0	0	0	0	0
54	2	2	56	0	0	3	0	0	1	1	1	0			6	1	1	0	5	0	1	1	1	1	1	1	1	1	1	1	0	1	1	1	1	1	1	1	1	0	0	0	0	0	0	0	3	0	0
55	2	1	49	0	0	3	0	1	0	0	0	0			1			0	3	0
56	3	1	43	0	0	3	0	0	1	0	0	0			3	1	1	0	2	0	0	1	1	0	1	0	0	0	1	0	1	0	1	1	1	1	1	0	1	0	0	0	0	0	0	0	0	0	0
57	3	1	57	1	0	3	0	1	0	0	0	0			4	1	1	0	2	0	1	0	1	1	0	0	0	0	0	0	0	0	0	1	1	1	1	0	1	0	0	0	0	0	0	0	0	0	0
58	1	1	54	1	0	3	0	1	0	0	0	0			6	1	1	0	8	0	1	1	1	0	0	1	1	0	1	0	1	1	1	1	1	0	0	1	1	0	0	0	0	0	0	0	0	0	0
59	1	1	45	1	0	3	0	1	1	0	1	0			6	1	1	1	7	0	1	1	1	1	0	1	1	1	1	1	0	0	0	1	1	1	0	0	1	0	0	0	0	0	0	0	0	0	0
60	1	1	51	1	1	3	0	1	0	0	0	0			6	1	1	0	6	0	0	0	0	0	0	1	1	1	0	0	1	1	0	0	0	0	1	0	1	0	0	0	0	0	0	0	0	0	0
61	2	1	65	1	0	3	1	1	0	0	1	0			6	1	1	0	10	0	1	1	1	1	0	0	0	0	1	0	0	0	0	1	1	1	1	0	1	0	0	0	0	0	0	0	0	0	0
62	3	1	75	0	0	3	0	1	0	0	0	0			4	1	1	0	8	1	1	1	1	1	1	1	0	0	1	1	0	0	1	1	1	1	1	1	1	0	3	3	0	0	0	0	0	0	0
63	1	2	38	0	0	3	0	1	0	0	0	0			6	1	1	0	13	0	1	1	1	0	0	1	1	1	1	0	0	0	1	1	1	1	1	0	1	0	0	0	0	0	0	0	0	0	0
64	2	1	64	0	0	3	0	1	0	0	0	0			4	1	1	0	2	0	0	1	1	0	1	1	1	1	1	0	0	0	0	1	1	1	1	0	1	0	0	0	0	0	0	0	0	0	0
65	1	1	58	0	0	1	0	1	0	0	0	0			4	1	1	0	11	0	0	1	1	1	0	1	1	1	1	1	0	0	0	1	1	1	0	0	1	0	0	0	0	0	0	0	0	0	0
66	1	1	62	1	1	1	1	1	0	0	1	0			6	1	1	0	7	0	1	1	1	0	0	1	1	1	1	1	1	1	0	1	1	1	0	1	1	0	0	0	0	0	0	0	0	0	0
67	3	1	60	1	0	3	0	1	0	0	0	0			6	1	1	0	9	0	1	1	1	0	0	1	1	1	0	0	1	1	0	1	1	1	1	1	1	0	0	0	0	0	0	0	0	0	0
68	1	1	63	1	1	3	0	1	0	0	0	0			4	1	1	0	7	0	1	1	1	1	1	1	1	1	1	1	1	1	0	1	1	1	1	0	1	0	0	0	0	0	0	0	0	0	0
69	2	1	59	0	0	3	0	1	0	0	0	0			5	1	1	0	7	0	1	1	1	1	1	0	0	1	1	0	0	0	0	1	1	1	1	1	1	0	0	0	0	0	0	0	0	0	0
[truncated: 11 more columns]

## Sheet: Sheet1
Neuropathy grade 1-2		神经毒性III
Myasthenia grade 1-2a 1-2		肌体无力III
Fatigue grade 1-2		疲乏III
Arthralgia grade 1-2		关节痛III
Myalgia grade 1-2		肌肉痛III
Anorexia grade 1-2		厌食III
Nausea grade 1-2		恶心III
Vomiting grade 1-2		呕吐III
Constipation grade 1-2		便秘III
Diarrhea grade 1-2		腹泻III
Pruritus grade 1-2		瘙痒III
Skin rash grade 1-2		皮疹III
Edema grade 1-2		水肿III
Alopecia grade 1-2		脱发III
Leucopenia grade 1-2		WBC减少III
Neutropenia grade 1-2		NE减少III
Anemia grade 1-2		贫血III
Thrombocytopenia grade 1-2		PLT减少III
Any AEs grade 1-2
